# Supplementary material for: Defined microbial communities and their soluble products protect mice from Clostridioides difficile infection
Source: Commun Biol. 2024 Jan 27;7:135. doi: 10.1038/s42003-024-05778-6 (PMC10821944; doi:10.1038/s42003-024-05778-6)
Supplement: Supplementary file 3 — Supplementary Data 1 [file 42003_2024_5778_MOESM3_ESM.xlsx]

## Sheet: Fig. 1
	Fig. 1b
	Saline								CD027								DMC-18								DMC-18+CD027								DMC-18 + CD078								CD078
24 h	0	0	0	0	0	0	0	0	0	0	0	0	0	0	0	0	0	0	0	0	0	0	0	0	0	0	0	0	0	0	0	0	0	0	0	0	0	0	0	0	0	0	0	0	0	0	0	0
48 h	-3.47	-3.78	3.49	4.62	-2.12766	-2.1978	-1.23456	-10.8696	-9.29	-3.28	-3.8	-2.82	-14.8352	0.609756	-16.4948	-15.2174	-3.95	-3.72	-1.13	0.59	-2.345	-5.678	-3.2567	-3.789	1.65	2.55	3.33	0	-20.9677	0.529101	-1.81818	0.561798	1.85185	4.26829	1.65746	7.59494	-1.96078	-2.80374	0.537634	1.76471	1.91083	0.606061	-5.64972	0	-15.7303	-19.7674	-17.5	-14.3678
Fig. 1d
Saline	CD027	DMC-18	DMC-18 + CD027
3	1.2	3	3.5
3.2	1	3.5	3.2
3.3	1.3	3.3	3.3
3.6	1	3.2	3.2
3.3		3.2	2.9
3.1		3	2.5
3.2		2.8	2.2
3.3		2.7	2.3
Fig. 1e
Saline	CD078	DMC-18	DMC-18 + CD078
3.2	1.5	2.9	2.5
3	1.7	3	2.8
3	2	3.2	3.3
3.3	2.3	3.5	3.5
3.5	1.8	3.2	2.6
3.1	1.4	3.1	2.5
3.3	1.6	3.3	2.6
3.2	1.8	3.5	2.4

## Sheet: Fig. 2
Fig. 2b
Saline	CD027	DMC-18	DMC-18 + CD027
1	7	1	2
0	6	0	4
1	7	0	3
0	5	1	4
0	9	0	3
0	9	0	2
0	9	0	2
1	9	0	3
Fig. 2c
Saline	CD078	DMC-18	DMC-18 + CD078
0	7	0	3
1	6	0	1
0	5	1	2
1	7	0	0
0	5	0	2
0	5	0	1
0	8	1	2
0	6	0	3

## Sheet: Fig. 3
Fig. 3a
TcdA 24h			TcdB 24h			TcdA 48h			TcdB 48h
CD027	DMC-18 +CD027		CD027	DMC-18 +CD027		CD027	DMC-18 +CD027		CD027	DMC-18 +CD027
100	53.0251		100	61.962		100	72.1298		100	24.1771
100	53.6439		100	54.2783		100	68.9835		100	24.2407
100	53.9521		100	58.425		100	74.4098		100	28.2507
100	75.1148		100	62.4303		100	81.0784		100	47.217
100	77.998		100	59.2331		100	64.6185		100	73.1378
100	76.1646		100	65.2644		100	67.9167		100	68.956
Fig. 3b
TcdA 24h			TcdB 24h			TcdA 48h			TcdB 48h
CD078	DMC-18 +CD078		CD078	DMC-18 +CD078		CD078	DMC-18 +CD078		CD078	DMC-18 +CD078
100	0.719498		100	3.76992		100	4.97665		100	3.85903
100	0.77288		100	3.27913		100	4.79945		100	3.49745
100	0.911869		100	4.22822		100	5.01977		100	6.54778
100	43.7325		100	2.40853		100	0		100	0
100	45.2403		100	1.28864		100	0		100	0
100	46.4295		100	3.33285		100	0		100	0
Fig. 3c									Fig. 3d
Untreated	PBS	Crude extract CD027	Saline	CD027	DMC-18	DMC-18+CD027			Untreated	PBS	Crude extract CD078	Saline	CD078	DMC-18	DMC-18+CD078
8.68831	10.2941	96.4602	11	86.4762	8.27074	32.4627			1.50602	0.757576	88.5906	0.552486	90.7357	30.4348	2.27273
5.26761	11.5385	99.262	12.56	92.0893	7.07424	28.4722			0	0	96.4206	9.658	91.9811	0	3.22581
7.79221	10	98.4326	5.625	89.4168	13.0507	24.6269			1.47059	0.847458	96.4989	12.689	94.3299	3.59712	2.5641
9.09091	8.94118	98.8372	8.7541	91.4089	12	23.0496			0.925926	0	96.3049	8.956	95.4667	3.46154	1.42857
0	0	97.7778	6.42938	91.8301	8.75	30.5785			1.18577	0.943396	97.151	5.35714	94.5274	3.48837	8.41122
18.1818	12	97.8125	9.3698	87.8843	13.7255	31.4159			0.900901	0.980392	94.3709	5.698	89.7222	2.86624	8.66667
0	7	96.2099	14.2368	84.0631	15.5844	36.6667			0	0.862069	95.4819	0.584795	96.0474	4.11523	6.54206
9.12121	6.12658	96.1938	12.766	90.625	9.375	25.2033			0.847458	2.8169	93.3535	1.01523	90	1.83486	15.1515
5.56311	9	97.5524	12.1019	92.9878	8.3252	24.9027			0	1.75439	95.9574	1.53846	99.3151	3.27869	17.7778
0	7.36987	94.1781	11.0769	90	7.34104	31.9502			2.25564	3.57143	98.951	0.458716	96.8391	4.7619	13.3333
4.13043	1.26587	94.3723	9.20202	91.9622	7.77778	22.179			0.549451	4.87805	96.7136	0.495049	98.1482	8.77193	16.6667
2.3156	2.26589	97.4545	8.36584	81.6867	5.59633	24.4444			7.84314	12	95.7245	2.29008	96.7638	0	18.5185
6.93069	8.48739	97.3333	7.36587	77.8736	5.78125	22.6351			3.7037	14	96.5184	2.80374	94.0199	8	8.69565
1.2568	8.66142	95.0382	8.26589	86.8895	6.89076	34.1365			0.684932	10	97.1042	1.5873	86.9281	0	20.5128
9		98.7578	9.36897	91.4	7.2963	22.3629			2.25989	5	88.0952	1.42857	93.2258	2.08333	2.91971
8.13954		96.5714	4.63768	85.5731	8.33333	35.4086			12	2	89.4495	3.125	94.4079	2	2.63158
9.27835		93.2886	5.36589	89.6078	7.35329	25.4967			14	3	91.1839	1.69491	94.051	0.877193	7.31707
9.57447		94.8276	8.80952	93.1298	16.7883	21.9298			1.16279	18	94.2761	0.680272	92.5414	0	10.2439
5.36987				99.3852	8.22222	33.7793			1.12359	1.96078	86.3192	12.356	91.6667	0	14.9733
27.907	28.1609	65.2311		80.2691		37.5343			1.47059	1.88679	90.5263	3.0303	90.7781	2.63158	9.89011
18.705	30.2857	55.3659				26.5372			27.907	28.1609	89.426		93.617	4.83871	13.5922
32.4607	33.7838	63.4722				29.5454			18.705	30.2857	87.2521		28.1481		28.1481
33.8798	27.8689	55.0128				37.0787			32.4607	33.7838	55.2311		25.8065		25.8065
21.6814	21.6981	51.6244				32.6693			33.8798	27.8689	35.3659		29.4479		29.4479
22.8571	22.8571	48.5013				31.1688			21.6814	21.6981	53.4722		25		25
27.044		58.8518				32			22.8571	22.8571	45.0128		25.1366		25.1366
24.2424		59.4624				26.9076			27.044		41.6244		26.257		26.257
						30.6273			24.2424		38.5013		14.9533		14.9533
						29.8561					48.8518		31.7881		31.7881
						36.9637					49.4624		25.6983		25.6983
						37.8738							24.2188		24.2188
						23.3813
						31.8548
						29.2763
						32.4759

## Sheet: Fig. 4
Fig. 4a
Saline						C. diff 027						DMC-4						DMC-4 + C. diff 027
0	0	0	0	0		0	0	0	0	0		0	0	0	0	0		0	0	0	0	0
1.23457	-4.12371	4.32099	0	0		0.632911	-2.33918	2.22222	0.591716	-1.67598		-2.35294	2.1978	-2.33918	0	0		-0.5291	1.0989	2.7933	1.08108	1.71429
1.85185	-1.03093	4.93827	0	0		1.26582	-1.75439	-1.11111	-10.0592	-4.46927		1.26582	-1.75439	1.11111	0	0		1.26582	-1.75439	1.11111	10.0592	-4.46927
Fig. 4b								Fig. 4d
DMEM	CD027	DMC-4	DMC-4 + CD027					DMEM	CD027	DMC-4	DMC-4+CD027
3.3	1.2	3.5	3.2					0	9	1	0
3.2	1	3.3	2.9					1	7	0	1
3.4	1.1	3.2	3.3					0	7	0	0
	1.1		3.4						9		1
	0.9		3.3								1
Fig. 4f								Fig. 4g
Untreated	Crude extract CD027	PBS	CD027	DMC-4	DMC-4 + CD027			TcdA 24h			TcdB 24h			TcdA 48h			TcdB 48h
18.65	95	12.36	85	12.65	18.35			CD027	DMC-4 +CD027		CD027	DMC-4 +CD027		CD027	DMC-4 +CD027		CD027	DMC-4 +CD027
16.56	94							100	2.1809		100	10.8223		100	39.0505		100	36.012
14.5	92	16.58	85	12.36	15.64			100	3.39908		100	2.3738		100	43.1724		100	24.4691
16.9	96							100	5.26165		100	0.134859		100	55.7459		100	37.4769
18.6	99	14.78	88	12.65	12.35			100	4.98537		100	8.30984		100	48.6398		100	42.9746
14.65	95													100	57.4902
19.6	96	22	96	13.65	11.32
12.3	100
6.35	100	13.14	80.65	12.65	11.54
8.56	100
12	100	15.68	46.2121	13.65	13.23
11.325	95
6.98	96	12.36	44.877	29.8755	10.23
12.35	97
14	100	15.65	44.9064	19.1489	12.65
8.62	95.63	9.56
9.65	100		89.65	11.65	11.47
12	100	8.65
12.35	94.32		78.65	14.65	10.68
11.36	100	6.35
8.21	100		95.63	10.32	12.36
11.32	100	12.35
12.4	99		96.35	12.65	15.7205
8.96	100	9.63
7.89	98.65		88.45	8.65	17.65
	100	11.35
	89.32		91.78	9.65	17.69
	100	8.95
			89.12	11.65	15.64
		8.65
			79.21	12.54	11.32
		12.35
			87.25	10.32	10.65
		11.24
			94.65	11.32	11.32
		6.58
			98	9.87	18.65
		8.65
			95	10.24	19.65
			100	10.35	11.24
			100	11.58	37.5912
				11.65
				10.23

## Sheet: Fig. 5
Fig. 5a
Untreated	DMC-4 (CM)	TcdA	DMC-4 (CM) +TcdA
8.16903	9.70795	96.9975	12.1524
6.8071	13.0043	105.129	10.1123
20.0858	9.1366	94.7046	4.13056
16.7862		101.405
8.95617		109.431
14.2182		92.3329
Fig. 5f
Untreated	DMC-4 (CM)	TcdA	DMC-4 (CM) +TcdA
100	100.574	4.99758	76.4593
100	111.347	5.35761	124.627
100	85.832	1.62123	50.6276
100	100.574	4.99758	76.4593
100	111.347	5.35761	124.627

## Sheet: Fig. 6
Fig. 6a
	Saline					C. diff 027						MET-4						MET-4 + C. diff 027
	0	0	0			0	0	0				0	0	0	0			0	0	0	0
24h	-1.47783	1.12359	-1.0101			-2.23464	-5.91398	-0.581395				0.34765	0.555556	1.39864	-1.04167			-8.22785	-6.17284	0	-3.1746
48h	-2.95567	0	-2.52525			-2.23464	-15.5914	-2.53807				-0.56884	2.98564	-2.53807	-1.59787			1.89873	3.7037	6.85714	-2.1164
Fig. 6b
DMEM	CD027	DMC-4 (CM)	DMC-4 + CD027 (CM)
3.4	1.1	3.2	3.2
3.3	1	3.4	3.3
3.4	1	3.3	3.3
		3.4	3.3
		3.5	3.4
Fig. 6d									Fig. 6e
Untreated	PBS	Crude extract CD027	CD027 48h	DMC-4 (CM) 48h	DMC-4 (CM) +CD027 48h				TcdA 24h			TcdB 24h			TcdA 48h			TcdB 48h
5.32	11.45	98.9	98.03	12.54	45.67				CD027	CD027+ DMC-4 (CM)		CD027	CD027+ DMC-4 (CM)		CD027	CD027+ DMC-4 (CM)		CD027	CD027+ DMC-4 (CM)
9.54	5.67	97.54	97.04	11.32	23.45				100	49.9192		100	21.2041		100	64.1667		100	51.7529
12.34	6.54	95.87	96.73	8.65	36.98				100	51.8378		100	21.3132		100	60.116		100	48.4957
11.09	3.54	92.54	95.35	10.32	23.98				100	51.5019		100	21.2043		100	43.787		100	45.33
7.56	7.65	99.54	97.54	13.02	23.09				100	57.087		100	24.34		100	42.045		100	55.023
4.89	13.56	95.76	92.52	6.73	21.05
3.56	7.43	97.32	91.02	8.09	34.42
4.08	15.76	98.54	94.34	6.54	34.09
12.98	11.23	97.04	95.42	11.32	35.76
6.78	13.65	98.12	96.17	14.35	32.09
12.34	17.24	97.23	92.76	10.45	21.09
11.08	11.32	96.13	98.07	9.46	33.2
14.62	14.98	98.21	94.34	15.21	43.98
11.43	11.32	96.13	95.34	11.21	22.32
8.12	14.09	94.23	95.43	14.32	34.65
13.21	13.29	95.12	93.24	11.09	45.98
9.02	14.98	95.76	97.34	14.35	23.45
14.62	11.32	97.32	99.23	16.23	36.98
11.43	14.09	98.54	95.85	4.5	23.45
8.32	13.29	97.04	93.45	8.06	23.09
7.43		98.21	95.43	6.54	16.78
		96.13	93.24	11.32	34.09
		94.23	97.34	14.35	35.76
		95.12	99.23		32.09
		95.76	91.02		21.09
		97.32	94.34		33.2
		98.54	95.42		43.98
			96.17		21.09
					33.2
					43.98
					22.32
					34.65
					45.98
					23.45
					36.98
					23.45
					23.09
